# Supplementary material for: Exploring Genetics by Environment Interactions in Some Rice Genotypes across Varied Environmental Conditions
Source: Plants (Basel). 2023 Dec 26;13(1):74. doi: 10.3390/plants13010074 (PMC10780751; doi:10.3390/plants13010074)
Supplement: Supplementary file 1 [file plants-13-00074-s001.zip]

Archive with 1 entries (1 files):
- plants-2730217-supplementary.pdf
